# Supplementary material for: Are Fecal Metabolome and Microbiota Profiles Correlated with Autism Severity? A Cross-Sectional Study on ASD Preschoolers
Source: Metabolites. 2021 Sep 26;11(10):654. doi: 10.3390/metabo11100654 (PMC8539853; doi:10.3390/metabo11100654)
Supplement: Supplementary file 1 [file metabolites-11-00654-s001.zip]

Archive with 1 entries (1 files):
- metabolites-1359495-supplementary.pdf
